# Supplementary material for: Variations of the Candidate SEZ6L2 Gene on Chromosome 16p11.2 in Patients with Autism Spectrum Disorders and in Human Populations
Source: PLoS One. 2011 Mar 4;6(3):e17289. doi: 10.1371/journal.pone.0017289 (PMC3048866; doi:10.1371/journal.pone.0017289)
Supplement: Table S1 — (XLS) [file pone.0017289.s001.xls]

## Sheet: Feuil1
Geographic Origin		Coordinates	Population
subSaharan Africa	Democratic Republic of Congo	1N, 29E	Mbuti Pygmy*	10
	Senegal	12N, 12W	Mandenka*	21
	Nigeria	6-10N, 2-8E	Yoruba	22
	Namibia	21S, 20E	San	5
	Kenya	3S, 37E	Bantu NE	19
North Africa	Algeria (Mzab)	32N, 3E	Mozabite	10
Middle East	Israel (Carmel)	32N, 35E	Druze	5
Asia	Pakistan	30-31N, 66-67E	Balochi	15
	Pakistan	32-35N, 69-72E	Pathan	17
	China	26-39N, 108-120E	Han*	15
	China	29N, 109E	Tujia (minority)	1
	China	28N, 103E	Yizu (Yi) (minority)	2
	China	28N, 109E	Miaozu (Miao) (minority)	4
	China	48-53N, 122-131E	Oroqen (minority)*	1
	China	48-49N, 124E	Daur (minority)	2
	China	48-49N, 118-120E	Mongola (minority)*	4
	China	47-48N, 132-135E	Hezhen (minority)*	3
	China	43-44N, 81-82E	Xibo (minority)	4
	China	21N, 100E	Dai (minority)	2
	China	22N, 100E	Lahu (minority)	2
	China	27N, 119E	She (minority)	3
	China	26N, 100E	Naxi (minority)	3
	China	36N, 101E	Tu (minority)	2
	Siberia	62-64N, 129-130E	Yakut*	6
	Japan	38N, 138E	Japanese*	10
	Cambodia	12N, 105E	Cambodian	10
Europe	France	46N, 2E	French (various regions)	15
	France	43N, 0	Basque	15
	Italy	40N, 9E	Sardinian	15
	Italy	46N, 10E	Bergamo	3
	Orkney Islands	59N, 3W	Orcadian	6
	Russia Caucasus	44N, 39E	Adygei	15
	Russia	61N, 39-41E	Russian	15
			subSaharan Africa	77
			North Africa	10
		Continent	Middle East	5
		Totals	Asia	106
			Europe	84
			Total	282
			subSaharan Africa/Africa	87
		Region	Europe/Middle East	89
		Totals	Asia	106
			Total	282
