# Supplementary material for: Variations of the Candidate SEZ6L2 Gene on Chromosome 16p11.2 in Patients with Autism Spectrum Disorders and in Human Populations
Source: PLoS One. 2011 Mar 4;6(3):e17289. doi: 10.1371/journal.pone.0017289 (PMC3048866; doi:10.1371/journal.pone.0017289)
Supplement: Table S2 — (XLS) [file pone.0017289.s002.xls]

## Sheet: Sheet1
Exon	Name	Sequence 5'-3'	Size(bp)	Tm
1	SEZ6L2_E1F	ATCTGACGTGGGCTCGATAC	812	60°
	SEZ6L2_E1R	ATTGAGGGTTAAGGGGCTTC
2	SEZ6L2_E2F	GGTGTGGGAGTGGGAGTATG	445	59°
	SEZ6L2_E2R	AATGCAGGCTCTTTCCTCTG
3	SEZ6L2_E3F	GAAGCCTTGGGAGGAGGTAG	693	60°
	SEZ6L2_E3R	CTGAGCCAGAACTCCCTTTC
4.5	SEZ6L2_E45F	TGATGAGAAGTGCTAAGGAGAAG	1200	60°
	SEZ6L2_E45R	CAGATCTGTGAGTGTGTGAGATAAG
6	SEZ6L2_E6F	GCTGGGGGATCAGTATGAGA	660	60°
	SEZ6L2_E6R	TGGGAAATCTTCAGGACAGG
7	SEZ6L2_E7F	ATCCCGTGGTGTCTTCACTC	907	57°
	SEZ6L2_E7R	AGCCTCCCTACTTCCCTGAG
8	SEZ6L2_E8F	AAGTTAGGAAAGCAGGCAAGG	417	60°
	SEZ6L2_E8R	GGAGAAGGGGTCCCTAGAAG
9	SEZ6L2_E9F	CCAGTGAGTGGCCAAAGAAC	631	60°
	SEZ6L2_E9R	TTTCTTGCCGCATCTAGGTC
10	SEZ6L2_E10F	GGAAACAAGCGAGGTGATGT	420	59°
	SEZ6L2_E10R	TTTGAGCCCAGCTCTCTCAC
11.12	SEZ6L2_E1112F	GGAGAGTAGGAGGGGCTACC	1019	59°
	SEZ6L2_E1112R	AGACCCAGAGGGGACAGTTT
13.14	SEZ6L2_E1314F	TGTGTGTGCAGAGGTGTTCA	1078	57°
	SEZ6L2_E1314R	CAGCGATAGGGAAACTGAGG
15, 16,17	SEZ6L2_E1517F	CTTGGAAGTCCCTTGCTCTG	1165	57°
	SEZ6L2_E1517R	GGTTCATCCTACGGTGTCGT
18	SEZ6L2_E18F	TTAAAACCCAGGATCGTTGC	899	57°
	SEZ6L2_E18R	GCCTGGTGGAGAGGTCACT
